# Supplementary material for: CMImpute: cross-species and tissue imputation of species-level DNA methylation samples across mammalian species
Source: Genome Biol. 2025 May 20;26:133. doi: 10.1186/s13059-025-03561-2 (PMC12090574; doi:10.1186/s13059-025-03561-2)
Supplement: Supplementary file 4 — Additional file 4. Cross-validation sample-wise Pearson correlation with held-out observed combination mean samples, when considering the subset of highest-coverage probes, for each species-tissue combination. Results shown for CMImpute and all four baselines (species baseline, logistic regression, tissue baseline, global baseline). Performance values colored from dark to light grey for lower and higher performance, respectively [file 13059_2025_3561_MOESM4_ESM.xlsx]

## Sheet: Sheet1
	African mole rat	African mole rat	African mole rat	African mole rat	African mole rat	African pygmy mouse	African pygmy mouse	African pygmy mouse	African pygmy mouse	African pygmy mouse	American black bear	American black bear	American black bear	American black bear	American black bear	American marten	American marten	American marten	American marten	American marten	American shrew mole	American shrew mole	American shrew mole	American shrew mole	American shrew mole	Asian small-clawed otter	Asian small-clawed otter	Asian small-clawed otter	Asian small-clawed otter	Asian small-clawed otter	Aye-aye	Aye-aye	Aye-aye	Aye-aye	Aye-aye	Baluchistan gerbil	Baluchistan gerbil	Baluchistan gerbil	Baluchistan gerbil	Baluchistan gerbil	Bamboo lemur	Bamboo lemur	Bamboo lemur	Bamboo lemur	Bamboo lemur	Beluga whale	Beluga whale	Beluga whale	Beluga whale
	CMImpute	Species Baseline	Logistic Regression	Tissue Baseline	Baseline	CMImpute	Species Baseline	Logistic Regression	Tissue Baseline	Baseline	CMImpute	Species Baseline	Logistic Regression	Tissue Baseline	Baseline	CMImpute	Species Baseline	Logistic Regression	Tissue Baseline	Baseline	CMImpute	Species Baseline	Logistic Regression	Tissue Baseline	Baseline	CMImpute	Species Baseline	Logistic Regression	Tissue Baseline	Baseline	CMImpute	Species Baseline	Logistic Regression	Tissue Baseline	Baseline	CMImpute	Species Baseline	Logistic Regression	Tissue Baseline	Baseline	CMImpute	Species Baseline	Logistic Regression	Tissue Baseline	Baseline	CMImpute	Species Baseline	Logistic Regression	Tissue Baseline
Adipose
Blood	0.921725	0.858925	0.90996	0.861196	0.865838						0.889565	0.761066	0.931793	0.912999	0.886471											0.943922	0.81979	0.945773	0.932405	0.893323	0.948032	0.898514	0.944615	0.928204	0.899942						0.964021	0.838465	0.949766	0.929759	0.897448	0.937923	0.820039	0.924444	0.914698
Brain	0.948125	0.877004	0.943684	0.916073	0.875877	0.927067	0.891756	0.906744	0.911982	0.831465																																				0.928526	0.888379	0.909673	0.877728
Cerebellum
Cortex																																														0.935722	0.914196	0.922331	0.868044
Ear																																				0.941676	0.927069	0.91768	0.877517	0.894062
Fetus
Fibroblast											0.886628	0.761066	0.890229	0.898497	0.812173
Heart
Hypothalamus
Keratinocyte
Kidney																0.93134	0.883368	0.924632	0.897297	0.878317	0.956998	0.901235	0.921378	0.878974	0.874034																					0.935549	0.87192	0.93079	0.907002
Larynx
Liver	0.946931	0.885155	0.943796	0.904462	0.885509	0.950476	0.930378	0.931071	0.918481	0.910669						0.9549	0.904907	0.938626	0.903835	0.911118	0.942072	0.901235	0.928077	0.916589	0.885983											0.915711	0.964109	0.890347	0.86685	0.879705						0.933747	0.860598	0.917453	0.906489
Lung																																				0.937686	0.960233	0.914731	0.869339	0.893005
LymphNode
Muscle	0.947581	0.873245	0.943724	0.911498	0.879727	0.92665	0.94727	0.89776	0.843178	0.89439																																				0.926553	0.859679	0.911979	0.875171
Ovaries
Pituitary
Skin	0.931909	0.901739	0.927172	0.86854	0.905361	0.93291	0.936671	0.903003	0.875055	0.881344																0.92488	0.81979	0.941962	0.899888	0.878069	0.933146	0.898514	0.936567	0.904606	0.900396						0.947256	0.838465	0.940733	0.886004	0.869818	0.91969	0.808259	0.911718	0.914965
SpinalCord
Spleen						0.934846	0.956452	0.9184	0.88897	0.903205						0.925161	0.893711	0.929652	0.917183	0.916231																0.963135	0.975679	0.922767	0.877238	0.895352
Tail
[truncated: 621 more columns]
