# Supplementary material for: CMImpute: cross-species and tissue imputation of species-level DNA methylation samples across mammalian species
Source: Genome Biol. 2025 May 20;26:133. doi: 10.1186/s13059-025-03561-2 (PMC12090574; doi:10.1186/s13059-025-03561-2)
Supplement: Supplementary file 6 — Additional file 6. List of probe annotation files used to select the subset of highest-coverage probes. All annotation files are available at https://github.com/shorvath/MammalianMethylationConsortium [file 13059_2025_3561_MOESM6_ESM.xlsx]

## Sheet: Sheet1
Annotation files used to define the subset of highest-coverage probes.
Species	Annotation File
Cattle	Bos_taurus.ars-ucd1.2.HorvathMammalMethylChip40.v1.csv
Marmoset	Callithrix_jacchus.asm275486v1.100.HorvathMammalMethylChip40.v1.csv
Dog	Canis_lupus_familiarisbasenji.basenji_breed-1.1.100.HorvathMammalMethylChip40.v1.csv
Domestic goat	Capra_hircus.ars1.100.HorvathMammalMethylChip40.v1.csv
North American beaver	Castor_canadensis.c.can_genome_v1.0.100.HorvathMammalMethylChip40.v1.csv
Guinea pig	Cavia_porcellus.cavpor3.0.100.HorvathMammalMethylChip40.v1.csv
Long-tailed chinchilla	Chinchilla_lanigera.chilan1.0.100.HorvathMammalMethylChip40.v1.csv
Starnosed mole	Condylura_cristata.concri1.0_genomic.HorvathMammalMethylChip40.v1.csv
Beluga whale	Delphinapterus_leucas.asm228892v3.100.HorvathMammalMethylChip40.v1.csv
Common vampire bat	Desmodus_rotundus.gcf 002940915.1 asm294091v2.HorvathMammalMethylChip40.v1.csv
Lesser hedgehog tenrec	Echinops_telfairi.asm31398v2_genomic.HorvathMammalMethylChip40.v1.csv
Cape elephant shrew	Elephantulus_edwardii.eleedw1.0_genomic.HorvathMammalMethylChip40.v1.csv
Southern sea otter	Enhydra_lutris.asm228890v2_genomic.HorvathMammalMethylChip40.v1.csv
Big brown bat	Eptesicus_fuscus.gcf 000308155.1 eptfus1.0.HorvathMammalMethylChip40.v1.csv
Horse	Equus_caballus.equcab3.0.100.HorvathMammalMethylChip40.v1.csv
Cat	Felis_catus_9.0.100.HorvathMammalMethylChip40.v1.csv
Damaraland mole rat	Fukomys_damarensis.dmr_v1.0.100.HorvathMammalMethylChip40.v1.csv
Pilot whale	Globicephala_melas.asm654740v1_genomic.HorvathMammalMethylChip40.v1.csv
Naked mole rat	Heterocephalus_glaber_female.hetgla_female_1.0.100.HorvathMammalMethylChip40.v1.csv
Naked mole rat	Heterocephalus_glaber_male.hetgla_1.0.100.HorvathMammalMethylChip40.v1.csv
Thirteen-lined ground squirrel	Ictidomys_tridecemlineatus.spetri2.0.100.HorvathMammalMethylChip40.v1.csv
Lesser Egyptian jerboa	Jaculus_jaculus.jacjac1.0.100.HorvathMammalMethylChip40.v1.csv
White beaked dolphin	Lagenorhynchus_obliquidens.asm367639v1_genomic.HorvathMammalMethylChip40.v1.csv
Rhesus macaque	Macaca_mulatta.mmul_10.100.HorvathMammalMethylChip40.v1.csv
Yellow-bellied marmot	Marmota_flaviventris.gcf_003676075.2_gsc_ybm_2.0.HorvathMammalMethylChip40.v1.csv
Mongolian gerbil	Meriones_unguiculatus.mundraft-v1.0.100.HorvathMammalMethylChip40.v1.csv
Prairie vole	Microtus_ochrogaster.micoch1.0.100.HorvathMammalMethylChip40.v1.csv
Opossum	Monodelphis_domestica.asm229v1.100.HorvathMammalMethylChip40.v1.csv
Mouse	Mus_musculus.grcm38.100.HorvathMammalMethylChip40.v1.csv
Ferret	Mustela_putorius_furo.musputfur1.0.100.HorvathMammalMethylChip40.v1.csv
Brandt's bat	Myotis_brandtii.asm41265v1_genomic.HorvathMammalMethylChip40.v1.csv
Little brown bat	Myotis_lucifugus.gcf 000147115.1 myoluc2.0.HorvathMammalMethylChip40.v1.csv
American mink	Neovison_vison.nnqgg.v01.100.HorvathMammalMethylChip40.v1.csv
Pacific walrus	Odobenus_rosmarus.oros_1.0_genomic.HorvathMammalMethylChip40.v1.csv
Killer whale	Orcinus_orca.gcf_000331955.2_oorc_1.1_genomic.HorvathMammalMethylChip40.v1.csv
Duck-billed platypus	Ornithorhynchus_anatinus.mornana1.p.v1.100.HorvathMammalMethylChip40.v1.csv
European rabbit	Oryctolagus_cuniculus.orycun2.0.100.HorvathMammalMethylChip40.v1.csv
Greater galago	Otolemur_garnettii.otogar3.100.HorvathMammalMethylChip40.v1.csv
Sheep	Ovis_aries_v4.HorvathMammalMethylChip40.v1.csv
Olive baboon	Papio_anubis.panu_3.0.100.HorvathMammalMethylChip40.v1.csv
White-footed mouse	Peromyscus_leucopus.pero_0.1_genomic.HorvathMammalMethylChip40.v1.csv
Eastern deer mouse	Peromyscus_maniculatus_bairdii.hu_pman_2.1.100.HorvathMammalMethylChip40.v1.csv
Harbor seal	Phoca_vitulina.gsc_hseal_1.0_genomic.HorvathMammalMethylChip40.v1.csv
Pale spear-nosed bat	Phyllostomus_discolor. Hlphydis3.HorvathMammalMethylChip40.v1.csv
Flying fox	Pteropus_alecto.asm32557v1_genomic.HorvathMammalMethylChip40.v1.csv
Brown rat	Rattus_norvegicus.rnor_6.0.101.HorvathMammalMethylChip40.v1.csv
Black rat	Rattus_rattus.rrattus_csiro_v1_genomic.HorvathMammalMethylChip40.v1.csv
Greater horseshoe bat	Rhinolophus_ferrumequinum.hlrhifer5.HorvathMammalMethylChip40.v1.csv
Egyptian fruit bat	Rousettus_aegyptiacus.hlrouaeg4.HorvathMammalMethylChip40.v1.csv
Tasmanian devil	Sarcophilus_harrisii.devil7.0.100.HorvathMammalMethylChip40.v1.csv
Shrew	Sorex_araneus.sorara2.0_genomic.HorvathMammalMethylChip40.v1.csv
Pig	Sus_scrofa.sscrofa11.1.100.HorvathMammalMethylChip40.v1.csv
West Indian manatee	Trichechus_manatus.trimanlat1.0_genomic.HorvathMammalMethylChip40.v1.csv
Bottlenose dolphin	Tursiops_truncatus.turtru1.100.HorvathMammalMethylChip40.v1.csv
American black bear	Ursus_americanus.asm334442v1.100.HorvathMammalMethylChip40.v1.csv
Vervet	Vervet_monkey.chlorocebus_sabaeus.chlsab1.1.100.HorvathMammalMethylChip40.v1.csv
California sea lion	Zalophus_californianus.zalcal2.2_genomic.HorvathMammalMethylChip40.v1.csv
